# Supplementary material for: Intercellular signal transduction within the mother cell compartment during Bacillus subtilis sporulation
Source: FEMS Microbiol Lett. 2026 May 5;373:fnag055. doi: 10.1093/femsle/fnag055 (PMC13174948; doi:10.1093/femsle/fnag055)
Supplement: fnag055_Supplemental_Files [file fnag055_supplemental_files.zip › Table S1.xlsx]

## Sheet: Sheet1
	Table S1. Oligonucleotide primers used in this study.
	Name	Sequence(5' to 3')
	P1	GGATAGCGTCACTGTAAAAG
	P2	ACTATTGCCGATGATTTTCTTGCCTCACGCTGTTC
	P3	AGATCCTCTACGCCGGGGATTTCCTGATTTCGAC
	P4	GTGAGACATTGTCAAGCTGC
	P5	ATCATCGGCAATAGTTACCC
	P6	CGGCGTAGAGGATCTGGAGC
	P7	ATTCGGGCGTTAGCCCAAGC
	P8	GCAGTGAGCGCAACGCAAGC
	P9	CGTTGCGCTCACTGCGATCGTCCGAGATGATTATG
	P10	TTTCTTGCCTCACGCTGTTC
	P11	GCGTGAGGCAAGAAACTTATCATACTCAAACGGCG
	P12	GGCTAACGCCCGAATAAAATCAAGGGGTTCTAACC
	P13	GGAAGATCTAGAACGGACATCGTGAATGC
	P14	GCGGGATCCCAATCTATGAGGCAAATCTA
	P23	AAACTGCAGAGAACGGACATCGTGAATGC
	P24	CGGTGGGGACCGATGAAAGAAGAGACGGCACAAAA
	P25	CATCGGTCCCCACCGTTCCT
	P26	CGGTGGGGACCGATGAGAGAGGAAGAAAAGAAAAC
	P27	TGCCGTCTCTTCTTTGTTATCAGCCAACTGATCCT
	P28	AAAGAAGAGACGGCACAAAA
	P29	CGGTGGGGACCGATGACAAAACGGGGCATTCAGGC
	P30	TGCCGTCTCTTCTTTATTATCTTTTACAGCAGCGGC
	P31	TTTTTTAATTTCTTTTGTTGGGAA
	P32	CGGTGGGGACCGATGGATAAAACTTCGTTAATCGG
	P33	TGCCGTCTCTTCTTTTAATTTATTTGCGAAAGGAT
	P34	AAACTGCAGAACCTCTGCTAAAATTCCTG
	P35	TTAATTGTTATCCGCTCACA
	P36	GCGGATAACAATTAAGCTAGAAACAAAGCACGGAG
	P37	CGTCTAGACGCAATCTATGAGGCAAATCTA
	P38	GCTCTAGAGCCGAGGTCATCATTTCCTTCC
	P39	CGGGATCCAGCTGCATGTGTCAGAGG
	P40	GAGGACGCTTTATTCTTCCC
	P41	CAGAGTAGACTTACTTAAAAGAC
	P42	AGTAAGTCTACTCTGGCTGTGAACACATGTCCCAG
	P43	GAATAAAGCGTCCTCCCTCCTAGATGGGTTTTTAAAT
	P44	TCGCGACGCGAGGCTGGATG
	P45	ATCCAGCTATATTGGCCGCTTCCTGTTGAATCAAG
	P46	CCAATATAGCTGGATTCCGCAGATTATATCACGATC
	P47	AGCCTCGCGTCGCGATCAGTAGCCAAATACCAGAGT
	P48	CATATGTATACCTCCAACCCGGGGATCCTCTAGAG
	P49	ATTCGGGCGTTAGCCTTGATTCAACAGGAAGCGG
	P50	GGAGGTATACATATGAGTAAAGGAGAAGAACTTTT
	P51	GGCTAACGCCCGAATGACACCAGACCAACTGGTAA
	P52	GGAGGTATACATATGAAAGAAGAGACGGCACAAAAAT
	P53	GGCTAACGCCCGAATCAATCTATGAGGCAAATCTATTT
	P54	TCACCACCTTTTCCCTATATAAAAAAGCATTAGTG
	P55	TTATGTACTATTTCAAGCTAATTCGGTGGAAACGA
	P56	CAAAGGGGGAAATGTGATCTATGGTAAGCCGATAC
	P57	TAGCTTGAAATAGTACATAATGCAGGAATACGCGG
	P58	CCTAGCTTCCAAGAAAGATATCCTAACAGCACAAG
	P59	TCAGGGTGCGCTATTTTTAAGGTGCCTAGTGAGGT
	P60	AATAGCGCACCCTGAAAAGAGGCGCTGCAAGTCGC
	P61	GCCGCTCTCATCACAATGGC
	P62	TGTGATGAGAGCGGCCTGTGACCAGGGGCTGCTGC
	P63	TTCTTGGAAGCTAGGCGCAAGAGAACAGGGATGTC
	P64	TAATTCTATGAGTCGCTTTTGTAAATTTGGAAAGT
	P65	AATTACAAATTTTTAGCATCTAATTTAACTTCAAT
	P66	TAAAAATTTGTAATTAAAAATTTAGGAGGCATATC
	P67	CGACTCATAGAATTATTATAAAAGCCAGTCATTAG
	P68	TATCCCGGGCATTCTCGCTATTGTCGGTC
	P69	CGCAAGCTTCTTTCTACCGATTGGCTTC
	P70	GGATAACAATTAAGCTTGAGTTAACGAGGAGGTGA
	P71	TCAACAAGCTGGGGATCCCTATAGTGGTATATAAC
