# Supplementary material for: Intercellular signal transduction within the mother cell compartment during Bacillus subtilis sporulation
Source: FEMS Microbiol Lett. 2026 May 5;373:fnag055. doi: 10.1093/femsle/fnag055 (PMC13174948; doi:10.1093/femsle/fnag055)
Supplement: fnag055_Supplemental_Files [file fnag055_supplemental_files.zip › Table.S2.xlsx]

## Sheet: Sheet1
	Table S2. CFU of viable cells, spores, and sporulation frequencies of each figures.
	Fig. 2	Viable cells (CFU/ml)	Spores (CFU/ml)	Sporulation frequency
	i	2.6 (± 2.4)×107	0	0
	ii	3.1 (± 1.3)×107	0	0
	iii	7.8 (± 8.1)×107	0	0
	iv	5.2 (± 0.09)×107	0	0
	v	7.1 (± 5.3)×105	65 ± 29	9.2 (± 6.7)×10-5
	vi	6.1 (± 52)×105	1.1 (± 0.47)×103	1.8 (± 1.5)×10-3
	vii	4.7 (± 0.4)×107	3.3 ± 4.7	1.2 (± 0.45)×10-8
	Fig. 3 B
	i	2.1 (± 1.3)×107	0	0
	ii	1.7 (± 0.21)×106	9.6 (± 1.7)×10²	5.7 (± 0.56)×10⁻4
	iii	3.5 (± 0.15)×10⁷	2.4 (± 2.1)×10³	7.1 (± 6.5)×10⁻⁵
	iv	3.9 (± 1.1)×107	0	0
	v	2.9 (± 98)×107	1(± 1.7)	4.1 (± 7.1)×10-7
	Fig. 4
	i	1.6 (± 0.24)×107	0	0
	ii	4.7 (± 0.34)×107	0	0
	iii	5.6 (± 0.67)×107	0	0
	iv	8.7 (± 5.8)×10⁵	72 ± 31	1.1 (± 0.74)×10⁻⁴
	v	2.6 (± 2.9)×10⁶	7.1 (± 1.2)×10³	6.2 (± 4.5)×10⁻³
	vi	3.8 (± 1.6)×105	9.1 (± 3.8)×10²	2.4 (± 0.89)×10⁻³
	vii	2.4 (± 0.75)×10⁶	2.3 (± 2.3)×10⁵	8.9 (± 6.4)×10⁻²
	viii	5.5 (± 3.9)×106	53 ± 86	2.2 (± 3.8)×10-5
	Fig. 5
	i	3.3 (± 2.3)×10⁸	2.5 (± 1.6)×10⁸	7.6 (± 0.49)×10⁻¹
	ii	5.1 (± 3.3)×10⁷	0	0
	iii	4.7 (± 2.5)×10⁷	6.0 (± 2.5)×10⁴	1.7 (± 1.2)×10⁻³
	iv	2.4 (± 1.5)×10⁸	1.8 (± 1.3)×10⁸	6.8 (± 1.6)×10⁻¹
	v	4.7 (± 1.0)×10⁸	3.7 (± 0.65)×10⁸	8.1 (± 1.1)×10⁻¹
	vi	1.2 (± 0.49)×10⁸	2.8 (± 2.0)×10⁷	2.1 (± 1.2)×10⁻¹
	vii	5.3 (± 1.6)×10⁷	3.2 (± 2.3)×10⁴	7.2 (± 5.6)×10⁻⁴
	viii	6.8 (± 0.82)×10⁷	2.8 (± 0.38)×10⁷	4.1 (± 0.67)×10⁻¹
	Fig. S2
	i	2.3 (± 1.7)×107	0	0
	ii	5.4 (± 0.9)×107	0	0
	iii	3.3 (± 6.7)×106	4.8 (± 3.1)×10²	7.0 (± 5.7)×10⁻4
	iv	1.2 (± 0.41)×107	0	0
	v	1.8 (± 0.45)×107	0	0
	vi	1.7 (± 3.7)×10⁸	20 ± 24	6.9 (± 8.1)×10⁻⁷
	vii	8.1 (± 14.1)×10⁷	3.4 (± 3.8)×10²	1.0 (± 1.0)×10⁻⁵
	viii	3.1 (± 7.4)×10⁸	3.1 (± 2.9)×10²	1.1 (± 1.1)×10⁻⁵
	ix	2.1 (± 1.1)×107	4.2 (± 1.2)×102	2.0 (± 0.98)×10-5
	Fig. S3
	i	1.1 (± 1.7)×107	0	0
	ii	2.5 (± 0.9)×107	0	0
	iii	2.5 (± 6.7)×107	0	0
	iv	4.3 (± 0.41)×107	0	0
	v	1.4 (± 0.45)×106	8.1 (± 3.3)×10²	5.7 (± 1.4)×10⁻4
	vi	2.3 (± 0.45)×106	3.3 (± 1.4)×10⁴	1.4 (± 1.1)×10⁻²
	vii	1.3 (± 14.1)×10⁷	7.9 (± 1.0)×10²	5.9 (± 2.3)×10⁻⁵
	viii	1.9 (± 14.1)×10⁷	1.6 (± 5.5)×10⁵	8.0 (± 1.5)×10⁻³
	Standard deviations were indicated with a parentheses.
